# Supplementary material for: Egg-associated Salmonella enterica serovar Enteritidis: comparative genomics unveils phylogenetic links, virulence potential, and antimicrobial resistance traits
Source: Front Microbiol. 2023 Nov 10;14:1278821. doi: 10.3389/fmicb.2023.1278821 (PMC10667436; doi:10.3389/fmicb.2023.1278821)
Supplement: Supplementary file 2 [file Table_1.XLSX]

## Sheet: Supplementary file 1
Bacterium	Strain	Serovar	Isolate	Date created	Location	Isolation source	Isolation type	SNP cluster	Min-same	Min-diff	BioSample	Contig N50, Coverage	Assembly	AMR genotypes
Salmonella enterica	SAL3349	Enteritidis	PDT000003045.3	2015-12-12T14:21:15Z		egg	environmental/other	PDS000030292.10	9	9	SAMN02368120	183.4 kb, 115X	GCA_011111015.1	mdsA=COMPLETE,mdsB=COMPLETE
Salmonella enterica	CFSAN027378	Enteritidis	PDT000049933.2	2015-02-21T16:07:28Z	USA:UT	egg raw whole	environmental/other	PDS000030292.10	28	21	SAMN03272214	375.9 kb, 68X	GCA_010907565.1	mdsA=COMPLETE,mdsB=COMPLETE
Salmonella enterica	CFSAN034232	Enteritidis	PDT000081212.5	2016-10-03T14:20:11Z	USA:GA	egg raw whole	environmental/other	PDS000032688.9	0	2	SAMN03769252	478.5 kb, 117.0X	GCA_008916605.1	mdsA=COMPLETE,mdsB=COMPLETE
Salmonella enterica	CFSAN034231	Enteritidis	PDT000081235.8	2018-06-26T23:03:54Z	USA:GA	egg raw whole	environmental/other	PDS000032688.9	0	2	SAMN03769251	406.5 kb, 79X	GCA_008499675.1	mdsA=COMPLETE,mdsB=COMPLETE
Salmonella enterica	CFSAN028525	Enteritidis	PDT000048700.3	2015-02-10T18:10:45Z	USA:NY	egg raw whole	environmental/other	PDS000030303.1	13		SAMN03285096	228.5 kb, 113.0x	GCA_008028995.1	mdsA=COMPLETE,mdsB=COMPLETE
Salmonella enterica	CFSAN032964	Enteritidis	PDT000068427.2	2015-06-29T13:14:40Z	USA:NY	egg raw yolk	environmental/other	PDS000030303.1	26		SAMN03649163	57.5 kb, 44.0x	GCA_008609765.1	mdsA=COMPLETE
Salmonella enterica	CFSAN030081	Enteritidis	PDT000068758.4	2018-06-26T23:03:28Z	USA:NJ	egg raw whole	environmental/other	PDS000030303.1	0		SAMN03464567	351.2 kb, 66.0x	GCA_008542775.1	mdsA=COMPLETE,mdsB=COMPLETE
Salmonella enterica	CFSAN030066	Enteritidis	PDT000068767.4	2018-06-26T23:03:35Z	USA:NY	egg raw yolk	environmental/other	PDS000030303.1	1		SAMN03464552	284.1 kb, 46.0x	GCA_008541995.1	mdsA=COMPLETE,mdsB=COMPLETE
Salmonella enterica	CFSAN035276	Enteritidis	PDT000078776.2	2015-08-08T15:10:47Z	USA:NY	egg raw whole	environmental/other	PDS000030303.1	11		SAMN03838238	406.5 kb, 86.0x	GCA_008614945.1	mdsA=COMPLETE,mdsB=COMPLETE
Salmonella enterica	CFSAN032959	Enteritidis	PDT000068463.2	2015-06-29T13:14:42Z	USA:NJ	egg raw yolk	environmental/other	PDS000030829.1	7	30	SAMN03649158	107 kb, 58.0x	GCA_008610005.1	mdsA=COMPLETE,mdsB=PARTIAL_END_OF_CONTIG
Salmonella enterica	CFSAN032958	Enteritidis	PDT000072618.2	2015-07-23T00:14:16Z	USA:NJ	egg raw yolk	environmental/other	PDS000030829.1	7	25	SAMN03649157	325.9 kb, 67.0x	GCA_008386055.1	mdsA=COMPLETE,mdsB=COMPLETE
Salmonella enterica	CFSAN027388	Enteritidis	PDT000049963.2	2015-02-21T16:07:29Z	USA:NY	egg raw yolk	environmental/other	PDS000032697.3	12		SAMN03272224	232.1 kb, 69.0x	GCA_009997065.1	mdsA=COMPLETE,mdsB=COMPLETE
Salmonella enterica	CFSAN030097	Enteritidis	PDT000068726.4	2018-06-26T23:03:31Z	USA:IN	egg raw yolk	environmental/other	PDS000032697.3	12		SAMN03464583	241.8 kb, 94.0x	GCA_008451665.1	mdsA=COMPLETE,mdsB=COMPLETE
Salmonella enterica	CFSAN027389	Enteritidis	PDT000049951.2	2015-02-21T16:07:28Z	USA:IN	egg raw whole	environmental/other	PDS000031433.1	19		SAMN03272225	330.4 kb, 79.0x	GCA_011090685.1	mdsA=COMPLETE,mdsB=COMPLETE
Salmonella enterica	CFSAN035302	Enteritidis	PDT000081609.3	2015-10-01T14:13:26Z	USA:IN	egg raw whole	environmental/other	PDS000031433.1	24		SAMN03838264	108.1 kb, 62.0x	GCA_008617535.1	mdsA=COMPLETE,mdsB=COMPLETE
Salmonella enterica	CFSAN034131	Enteritidis	PDT000068760.2	2015-06-30T21:13:57Z	USA:NE	egg raw yolk	environmental/other	PDS000030787.1	0		SAMN03763520	206.6 kb, 61.0x	GCA_008513875.1	mdsA=COMPLETE,mdsB=COMPLETE
Salmonella enterica	CFSAN034140	Enteritidis	PDT000069266.2	2015-07-06T13:16:29Z	USA:NE	egg raw whole	environmental/other	PDS000030787.1	0		SAMN03763529	77 kb,87.0x	GCA_008609985.1	mdsA=COMPLETE,mdsB=COMPLETE
Salmonella enterica	S18BD04909	Enteritidis	PDT000901622.1	2020-12-02T15:27:21Z	Belgium	Human faeces	clinical	PDS000065758.417	1	5	SAMN15963382	419 kb, 133.0x	GCA_015872685.1	mdsA=COMPLETE,mdsB=COMPLETE
Salmonella enterica	S17BD07382	Enteritidis	PDT000901623.1	2020-12-02T15:27:21Z	Belgium	Human faeces	clinical	PDS000065758.417	3	3	SAMN15963381	375.5 kb, 133.0x	GCA_015871845.1	mdsA=COMPLETE,mdsB=COMPLETE
Salmonella enterica	S17BD05926	Enteritidis	PDT000901624.1	2020-12-02T15:27:22Z	Belgium	Human faeces	clinical	PDS000065758.417	2	2	SAMN15963380	284.1 kb, 127.0x	GCA_015871825.1	mdsA=COMPLETE,mdsB=COMPLETE
Salmonella enterica	S19BD04986	Enteritidis	PDT000901639.1	2020-12-02T15:27:29Z	Belgium	Human faeces	clinical	PDS000065758.417	0	36	SAMN15963394	400 kb, 198.0x	GCA_015872145.1	mdsA=COMPLETE,mdsB=COMPLETE
Salmonella enterica	S19BD05008	Enteritidis	PDT000901640.1	2020-12-02T15:27:29Z	Belgium	Human faeces	clinical	PDS000065758.417	4	11	SAMN15963393	395.7 kb, 276.0x	GCA_015872085.1	mdsA=COMPLETE,mdsB=COMPLETE
Salmonella enterica	S19BD04976	Enteritidis	PDT000901642.1	2020-12-02T15:27:30Z	Belgium	Human faeces	clinical	PDS000065758.417	0	7	SAMN15963392	419 kb, 238.0x	GCA_015871965.1	mdsA=COMPLETE,mdsB=COMPLETE
Salmonella enterica	S19BD04892	Enteritidis	PDT000901643.1	2020-12-02T15:27:30Z	Belgium	Human faeces	clinical	PDS000065758.417	3	33	SAMN15963391	456.4 kb, 247.0x	GCA_015872045.1	mdsA=COMPLETE,mdsB=COMPLETE
Salmonella enterica	S19BD04888	Enteritidis	PDT000901644.1	2020-12-02T15:27:31Z	Belgium	Human faeces	clinical	PDS000065758.417	0	5	SAMN15963390	456.2 kb, 261.0X	GCA_015865325.1	mdsA=COMPLETE,mdsB=COMPLETE
Salmonella enterica	S19BD04889	Enteritidis	PDT000901645.1	2020-12-02T15:27:31Z	Belgium	Human faeces	clinical	PDS000065758.417	0	5	SAMN15963389	400.1 kb, 275.0x	GCA_015865645.1	mdsA=COMPLETE,mdsB=COMPLETE
Salmonella enterica	S19BD04853	Enteritidis	PDT000901646.1	2020-12-02T15:27:31Z	Belgium	Human faeces	clinical	PDS000065758.417	0	9	SAMN15963388	419 kb, 200.0x	GCA_015872285.1	mdsA=COMPLETE,mdsB=COMPLETE
Salmonella enterica	S19BD04434	Enteritidis	PDT000901647.1	2020-12-02T15:27:31Z	Belgium	Human faeces	clinical	PDS000065758.417	1	15	SAMN15963387	456.1 kb, 169.0x	GCA_015872305.1	mdsA=COMPLETE,mdsB=COMPLETE
Salmonella enterica	S19BD03764	Enteritidis	PDT000901648.1	2020-12-02T15:27:32Z	Belgium	Human faeces	clinical	PDS000065758.417	3	30	SAMN15963386	481.1 kb, 272.0x	GCA_015957745.1	mdsA=COMPLETE,mdsB=COMPLETE
Salmonella enterica	S19BD03708	Enteritidis	PDT000901649.1	2020-12-02T15:27:32Z	Belgium	Human faeces	clinical	PDS000065758.417	1	14	SAMN15963385	400.1 kb, 223.0x	GCA_015872245.1	mdsA=COMPLETE,mdsB=COMPLETE
Salmonella enterica	S19BD01323	Enteritidis	PDT000901650.1	2020-12-02T15:27:32Z	Belgium	Human faeces	clinical	PDS000065758.417	3	3	SAMN15963384	400.1 kb, 132.0X	GCA_015872325.1	mdsA=COMPLETE,mdsB=COMPLETE
Salmonella enterica	S19BD01263	Enteritidis	PDT000901651.1	2020-12-02T15:27:33Z	Belgium	Human faeces	clinical	PDS000065758.417	0	1	SAMN15963383	407.9 kb, 129.0X	GCA_015872205.1	mdsA=COMPLETE,mdsB=COMPLETE
Salmonella enterica		Enteritidis	PDT000914113.1	2020-12-16T19:24:25Z	Poland	farm environment		PDS000065758.417			SAMEA104559105	458.7 kb, 49.0X	GCA_016103845.1	mdsA=COMPLETE,mdsB=COMPLETE
Salmonella enterica	CFSAN025693	Enteritidis	PDT000045979.3	2015-02-10T18:10:40Z	USA:AL	egg yolk	environmental/other	PDS000030237.890	6	6	SAMN03218358	406 kb, 115.0X	GCA_008027675.1	mdsA=COMPLETE,mdsB=COMPLETE
Salmonella enterica	CFSAN024813	Enteritidis	PDT000047111.3	2015-02-10T18:10:42Z	USA:IA	egg yolk	environmental/other	PDS000030237.890	10	13	SAMN03218240	400.8 kb, 108.0X	GCA_010643065.1	mdsA=COMPLETE,mdsB=COMPLETE
Salmonella enterica	CFSAN027394	Enteritidis	PDT000049960.2	2015-02-21T16:07:29Z	USA:NH	egg raw whole	environmental/other	PDS000030237.890	3	1	SAMN03272230	406.5 kb, 94.0X	GCA_010884515.1	mdsA=COMPLETE,mdsB=COMPLETE
Salmonella enterica	CFSAN030496	Enteritidis	PDT000052591.2	2015-04-06T16:09:08Z	USA:GA	egg raw yolk	environmental/other	PDS000030237.890	5	5	SAMN03435392	99.9 kb, 70.0X	GCA_010885195.1	mdsA=COMPLETE,mdsB=COMPLETE
Salmonella enterica	CFSAN030504	Enteritidis	PDT000052592.2	2015-04-06T16:09:08Z	USA:IA	egg raw yolk	environmental/other	PDS000030237.890	9	14	SAMN03435400	477.8 kb, 125.0X	GCA_011093585.1	mdsA=COMPLETE,mdsB=COMPLETE
Salmonella enterica	CFSAN030503	Enteritidis	PDT000052663.2	2015-04-07T15:09:55Z	USA:AL	egg raw yolk	environmental/other	PDS000030237.890	9	9	SAMN03435399	406 kb, 101.0X	GCA_011517465.1	mdsA=COMPLETE,mdsB=COMPLETE
Salmonella enterica	CFSAN032968	Enteritidis	PDT000068519.2	2015-06-29T13:14:44Z	USA:MN	egg raw whole	environmental/other	PDS000030237.890	13	18	SAMN03649167	108 kb, 53.0X	GCA_008610515.1	mdsA=COMPLETE,mdsB=COMPLETE
Salmonella enterica	CFSAN030067	Enteritidis	PDT000068725.5	2018-06-26T23:03:29Z	USA:IA	egg raw yolk	environmental/other	PDS000030237.890	8	16	SAMN03464553	313.7 kb, 62.0X	GCA_008542835.1	aph(3'')-Ib=COMPLETE,aph(6)-Id=COMPLETE,blaTEM-1=COMPLETE,mdsA=COMPLETE,mdsB=COMPLETE,sul2=COMPLETE,tet(A)=COMPLETE
Salmonella enterica	CFSAN030086	Enteritidis	PDT000068739.4	2018-06-26T23:03:29Z	USA:IA	egg raw whole	environmental/other	PDS000030237.890	9	15	SAMN03464572	232.1 kb, 54.0X	GCA_008542855.1	mdsA=COMPLETE,mdsB=COMPLETE
Salmonella enterica	CFSAN035279	Enteritidis	PDT000078760.2	2015-08-08T15:10:47Z	USA:IA	egg raw whole	environmental/other	PDS000030237.890	19	21	SAMN03838241	46.9 kb, 32.0X	GCA_008614065.1	mdsA=COMPLETE,mdsB=COMPLETE
Salmonella enterica	CFSAN035308	Enteritidis	PDT000081330.2	2015-08-14T15:09:54Z	USA:AL	egg raw yolk	environmental/other	PDS000030237.890	9	9	SAMN03838270	371 kb, 56.0X	GCA_008614205.1	mdsA=COMPLETE,mdsB=COMPLETE
Salmonella enterica	CFSAN035309	Enteritidis	PDT000081341.2	2015-08-14T15:09:54Z	USA:IA	egg raw yolk	environmental/other	PDS000030237.890	10	13	SAMN03838271	464.9 kb, 101.0X	GCA_008614285.1	mdsA=COMPLETE,mdsB=COMPLETE
Salmonella enterica	CFSAN035291	Enteritidis	PDT000081631.3	2015-10-01T14:13:26Z	USA:NJ	egg raw whole	environmental/other	PDS000030237.890	10	11	SAMN03838253	265.2 kb, 57.0X	GCA_008616895.1	mdsA=COMPLETE,mdsB=COMPLETE
Salmonella enterica	CFSAN033543	Enteritidis	PDT000208661.1	2017-05-11T16:51:39Z	USA:OH	egg raw whole	environmental/other	PDS000030237.890	10	10	SAMN03702839	4.7 Mb, 330.0X	GCA_002128365.1	mdsA=COMPLETE,mdsB=COMPLETE
Salmonella enterica	PT8	Enteritidis	PDT000834385.1	2020-09-10T03:02:29Z	USA	egg	environmental/other	PDS000030237.890	1	2	SAMN15960713	490.4 kb, 153.9X	GCA_014518305.1	mdsA=COMPLETE,mdsB=COMPLETE
Salmonella enterica	CFSAN024832	Enteritidis	PDT000044946.3	2015-02-10T18:10:36Z	USA:NJ	egg yolk	environmental/other	PDS000032669.325	0	19	SAMN03218259	246.4 kb, 86.0X	GCA_008025155.1	mdsA=COMPLETE,mdsB=COMPLETE
Salmonella enterica	CFSAN024831	Enteritidis	PDT000044952.3	2015-02-10T18:10:37Z	USA:NJ	egg yolk	environmental/other	PDS000032669.325	0	19	SAMN03218258	284.3 kb, 160.0X	GCA_008026205.1	mdsA=COMPLETE,mdsB=COMPLETE
Salmonella enterica	CFSAN027377	Enteritidis	PDT000049911.2	2015-02-21T16:07:27Z	USA:NJ	egg raw yolk	environmental/other	PDS000032669.325	11	20	SAMN03272213	238.7 kb, 40.0X	GCA_011090645.1	mdsA=COMPLETE,mdsB=COMPLETE
Salmonella enterica	CFSAN030852	Enteritidis	PDT000062337.2	2015-04-26T18:11:49Z	USA:NY	egg raw yolk	environmental/other	PDS000032669.325	8	14	SAMN03458444	200.6 kb, 29.0X	GCA_008114705.1	mdsA=COMPLETE,mdsB=COMPLETE
Salmonella enterica	CFSAN034151	Enteritidis	PDT000069273.2	2015-07-06T13:16:29Z	USA:GA	egg raw yolk	environmental/other	PDS000032669.325	8	20	SAMN03763540	32.9 kb, 85.0X	GCA_008609905.1	mdsA=COMPLETE,mdsB=COMPLETE
Salmonella enterica	CFSAN030497	Enteritidis	PDT000052662.2	2015-04-07T15:09:55Z	USA:AR	egg raw whole	environmental/other	PDS000083226.189	5	7	SAMN03435393	61.5 kb, 49.0X	GCA_011485965.1	mdsA=COMPLETE,mdsB=COMPLETE
Salmonella enterica	CFSAN030100	Enteritidis	PDT000068731.4	2018-06-26T23:03:29Z	USA:GA	egg raw whole	environmental/other	PDS000083226.189	10	10	SAMN03464586	97.1 kb, 59.0X	GCA_008451685.1	mdsA=COMPLETE,mdsB=COMPLETE
Salmonella enterica	CFSAN057702	Enteritidis	PDT000195883.1	2017-03-20T13:21:31Z	Brazil	egg	environmental/other	PDS000065787.12	0	0	SAMN06074042	410.4 kb, 220.0X	GCA_002038765.1	gyrA_S83F=POINT,mdsA=COMPLETE,mdsB=COMPLETE
Salmonella enterica	CFSAN057883	Enteritidis	PDT000196045.1	2017-03-20T14:42:32Z	Brazil	egg	environmental/other	PDS000065787.12	1	10	SAMN06074200	283.7 kb, 274.0X	GCA_002042025.1	gyrA_D87N=POINT,mdsA=COMPLETE,mdsB=COMPLETE
Salmonella enterica	CFSAN057882	Enteritidis	PDT000196046.1	2017-03-20T14:42:34Z	Brazil	egg	environmental/other	PDS000065787.12	0	9	SAMN06074201	250.2 kb, 301.0X	GCA_002042015.1	gyrA_D87N=POINT,mdsA=COMPLETE,mdsB=COMPLETE
Salmonella enterica	CFSAN057881	Enteritidis	PDT000196047.1	2017-03-20T14:43:34Z	Brazil	egg	environmental/other	PDS000065787.12	0	9	SAMN06074202	410.4 kb, 242.0X	GCA_002042065.1	gyrA_D87N=POINT,mdsA=COMPLETE,mdsB=COMPLETE
Salmonella enterica	CFSAN057880	Enteritidis	PDT000196082.1	2017-03-20T14:55:09Z	Brazil	egg	environmental/other	PDS000065787.12	1	10	SAMN06074203	345.1 kb, 184.0X	GCA_002042755.1	gyrA_D87N=POINT,mdsA=COMPLETE,mdsB=COMPLETE
Salmonella enterica	RS-SF00998/12	Enteritidis	PDT000356107.1	2018-07-31T20:57:27Z	Brazil	egg	environmental/other	PDS000065787.12	0	16	SAMN08386771	375.7 kb, 49.0X	GCA_006074615.1	gyrA_D87N=POINT,mdsA=COMPLETE,mdsB=COMPLETE
Salmonella enterica	ULBRA-SF315	Enteritidis	PDT000463969.1	2019-02-15T23:21:18Z	Brazil	egg	environmental/other	PDS000065787.12	9	9	SAMN10392971	35.8 kb, 57.0X	GCA_006145915.1	gyrA_D87N=POINT,mdsA=COMPLETE,mdsB=COMPLETE
Salmonella enterica	CFSAN030839	Enteritidis	PDT000062330.2	2015-04-26T18:11:49Z	USA:WA	egg raw yolk	environmental/other	PDS000065765.111	0	4	SAMN03458431	458.9 kb, 58.0X	GCA_008114665.1	mdsA=COMPLETE,mdsB=COMPLETE
Salmonella enterica	CFSAN034133	Enteritidis	PDT000069246.2	2015-07-06T13:16:28Z	USA:GA	egg raw yolk	environmental/other	PDS000065765.111	7	7	SAMN03763522	71.2 kb, 36.0X	GCA_008611025.1	mdsA=COMPLETE,mdsB=COMPLETE
Salmonella enterica	CFSAN034136	Enteritidis	PDT000069272.2	2015-07-06T13:16:29Z	USA:GA	egg raw whole	environmental/other	PDS000065765.111	6	10	SAMN03763525	47.2 kb, 66.0X	GCA_008609805.1	mdsA=COMPLETE,mdsB=COMPLETE
Salmonella enterica	CFSAN005928	Enteritidis	PDT000002938.3	2015-12-12T05:21:30Z		egg	environmental/other	PDS000030259.33	19	37	SAMN02368119	481.2 kb, 145.0X	GCA_010716295.1	mdsA=COMPLETE,mdsB=COMPLETE
Salmonella enterica	CFSAN025699	Enteritidis	PDT000044954.3	2015-02-10T18:10:37Z	USA:NJ	egg yolk	environmental/other	PDS000030259.33	16	28	SAMN03218364	313.7 kb, 195.0X	GCA_008026135.1	mdsA=COMPLETE,mdsB=COMPLETE
Salmonella enterica	CFSAN028523	Enteritidis	PDT000048727.3	2015-02-10T18:10:46Z	USA:NJ	egg raw whole	environmental/other	PDS000030259.33	14	46	SAMN03285094	237 kb, 108.0X	GCA_008029235.1	mdsA=COMPLETE,mdsB=COMPLETE
Salmonella enterica	CFSAN030809	Enteritidis	PDT000062325.2	2015-04-26T18:11:48Z	USA:NJ	egg raw whole	environmental/other	PDS000030259.33	11	43	SAMN03458401	206.6 kb, 46.0X	GCA_008114585.1	mdsA=COMPLETE,mdsB=COMPLETE
Salmonella enterica	CFSAN030816	Enteritidis	PDT000062326.2	2015-04-26T18:11:48Z	USA:NJ	egg raw yolk	environmental/other	PDS000030259.33	17	22	SAMN03458408	390 kb, 75.0X	GCA_008114565.1	mdsA=COMPLETE,mdsB=COMPLETE
Salmonella enterica	CFSAN032967	Enteritidis	PDT000068581.2	2015-06-29T13:14:46Z	USA:TX	egg raw yolk	environmental/other	PDS000030259.33	16	18	SAMN03649166	42.3 kb, 39.0X	GCA_008610705.1	mdsA=COMPLETE,mdsB=COMPLETE
Salmonella enterica	CFSAN035272	Enteritidis	PDT000078765.2	2015-08-08T15:10:47Z	USA:TX	egg raw whole	environmental/other	PDS000030259.33	5	10	SAMN03838234	400.8 kb, 90.0X	GCA_008614165.1	mdsA=COMPLETE,mdsB=COMPLETE
Salmonella enterica	CFSAN032970	Enteritidis	PDT000081229.2	2015-08-12T18:10:47Z	USA:IA	egg raw yolk	environmental/other	PDS000030259.33	16	22	SAMN03649169	172.2 kb, 77.0X	GCA_008615545.1	mdsA=COMPLETE,mdsB=COMPLETE
Salmonella enterica	CFSAN035289	Enteritidis	PDT000081562.3	2015-10-01T14:13:26Z	USA:NJ	egg raw yolk	environmental/other	PDS000030259.33	17	25	SAMN03838251	430.8 kb, 55.0X	GCA_008617855.1	mdsA=COMPLETE,mdsB=COMPLETE
Salmonella enterica	CFSAN061096	Enteritidis	PDT000224664.2	2017-07-12T16:39:28Z	USA:PA	egg yolk	environmental/other	PDS000030259.33	1	23	SAMN07146535	456.3 kb, 294.0X	GCA_009365955.1	mdsA=COMPLETE,mdsB=COMPLETE
Salmonella enterica	ODA 99-30581-13	Enteritidis	PDT000830560.1	2020-09-07T03:06:33Z	USA	egg	environmental/other	PDS000030259.33	15	21	SAMN15925966	491.9 kb, 214.0X	GCA_014489705.1	mdsA=COMPLETE,mdsB=COMPLETE
Salmonella enterica	PT13	Enteritidis	PDT000834384.1	2020-09-10T03:01:38Z	USA	egg	environmental/other	PDS000030259.33	0	6	SAMN15960714	491.9 kb, 180.9X	GCA_014518265.1	mdsA=COMPLETE,mdsB=COMPLETE
Salmonella enterica	IDR2100073333-01	Enteritidis	PDT001094681.1	2021-07-22T14:25:27Z	USA:NY	egg	environmental/other	PDS000030259.33	2	24	SAMN20327861	253.1 kb, 143.0X	GCA_019322235.1	mdsA=COMPLETE,mdsB=COMPLETE
Salmonella enterica	IDR2100073332-01	Enteritidis	PDT001094682.1	2021-07-22T14:25:28Z	USA:NY	egg	environmental/other	PDS000030259.33	2	24	SAMN20327860	395.7 kb, 114.0X	GCA_019322925.1	mdsA=COMPLETE,mdsB=COMPLETE
Salmonella enterica	IDR2100073336-01	Enteritidis	PDT001094687.1	2021-07-22T14:25:29Z	USA:NY	egg	environmental/other	PDS000030259.33	2	24	SAMN20327864	395.7 kb, 119.0X	GCA_019322195.1	mdsA=COMPLETE,mdsB=COMPLETE
Salmonella enterica	IDR2100079854-01	Enteritidis	PDT001115313.1	2021-08-23T22:40:39Z	USA:NY	egg	environmental/other	PDS000030259.33	2	24	SAMN20868067	478.5 kb, 110.0X	GCA_019728995.1	mdsA=COMPLETE,mdsB=COMPLETE
Salmonella enterica	IDR2100096247-01	Enteritidis	PDT001174006.1	2021-11-13T03:33:35Z	USA:NY	egg	environmental/other	PDS000030259.33	3	20	SAMN23007935	478.5 kb. 123.0X	GCA_020866345.1	mdsA=COMPLETE,mdsB=COMPLETE
Salmonella enterica	IDR2100096246-01	Enteritidis	PDT001174007.1	2021-11-13T03:33:36Z	USA:NY	egg	environmental/other	PDS000030259.33	3	23	SAMN23007934	489.9 kb, 84.0X	GCA_020866325.1	mdsA=COMPLETE,mdsB=COMPLETE
Salmonella enterica	IDR2100096244-01	Enteritidis	PDT001174009.1	2021-11-13T03:33:36Z	USA:NY	egg yolk	environmental/other	PDS000030259.33	1	22	SAMN23007932	478.5 kb, 118.0X	GCA_020866285.1	mdsA=COMPLETE,mdsB=COMPLETE
Salmonella enterica	S19BD06633	Enteritidis	PDT000901634.1	2020-12-02T15:27:26Z	Belgium	Human faeces	clinical	PDS000104186.2	0	0	SAMN15963399	489.8 kb, 75.0X	GCA_015872225.1	gyrA_D87Y=POINT,mdsA=COMPLETE,mdsB=COMPLETE
Salmonella enterica	S19BD06642	Enteritidis	PDT000901635.1	2020-12-02T15:27:27Z	Belgium	Human faeces	clinical	PDS000104186.2	0	0	SAMN15963398	492.9 kb, 72.0X	GCA_015872165.1	gyrA_D87Y=POINT,mdsA=COMPLETE,mdsB=COMPLETE
Salmonella enterica	S19BD06641	Enteritidis	PDT000901636.1	2020-12-02T15:27:27Z	Belgium	Human faeces	clinical	PDS000104186.2	0	0	SAMN15963397	490.1 kb, 63.0X	GCA_015872345.1	gyrA_D87Y=POINT,mdsA=COMPLETE,mdsB=COMPLETE
Salmonella enterica	S19BD06627	Enteritidis	PDT000901637.1	2020-12-02T15:27:28Z	Belgium	Human faeces	clinical	PDS000104186.2	0	0	SAMN15963396	490.1 kb, 70.0X	GCA_015872265.1	gyrA_D87Y=POINT,mdsA=COMPLETE,mdsB=COMPLETE
Salmonella enterica	CFSAN030818	Enteritidis	PDT000062327.2	2015-04-26T18:11:49Z	USA:IN	egg raw yolk	environmental/other				SAMN03458410	493.4 kb, 40.0X	GCA_008114605.1	mdsA=COMPLETE,mdsB=COMPLETE
Salmonella enterica	CFSAN030823	Enteritidis	PDT000062328.2	2015-04-26T18:11:49Z	USA:OH	egg raw whole	environmental/other				SAMN03458415	375.8 kb, 54.0X	GCA_008114625.1	mdsA=COMPLETE,mdsB=COMPLETE
Salmonella enterica	CFSAN030827	Enteritidis	PDT000062329.2	2015-04-26T18:11:49Z	USA:MI	egg raw whole	environmental/other				SAMN03458419	234.8 kb, 33.0X	GCA_008114645.1	mdsA=COMPLETE,mdsB=COMPLETE
Salmonella enterica	SAL3350	Enteritidis	PDT000003046.3	2015-12-12T15:21:44Z		egg	environmental/other				SAMN02368121	217.1 kb, 118.0X	GCA_010714575.1	mdsA=COMPLETE,mdsB=COMPLETE
Salmonella enterica	CFSAN025689	Enteritidis	PDT000044948.3	2015-02-10T18:10:37Z	USA:IA	egg yolk	environmental/other				SAMN03218354	375.8 kb, 112.0X	GCA_008026095.1	mdsA=COMPLETE,mdsB=COMPLETE
Salmonella enterica	CFSAN061123	Enteritidis	PDT000210911.2	2017-05-22T16:41:04Z	USA:PA	egg	environmental/other	PDS000032668.733	1	16	SAMN07146584	408.5 kb, 258.0X	GCA_009242425.1	mdsA=COMPLETE,mdsB=COMPLETE
